# Supplementary material for: The Blinin Accumulation Promoted by CbMYB32 Involved in Conyza blinii Resistance to Nocturnal Low Temperature
Source: Int J Mol Sci. 2023 Apr 12;24(8):7143. doi: 10.3390/ijms24087143 (PMC10139108; doi:10.3390/ijms24087143)
Supplement: Supplementary file 1 [file ijms-24-07143-s001.zip]

Archive with 1 entries (1 files):
- ijms-2329371-supplementary.pdf
